# Supplementary material for: Genome-wide Identification, Characterization, and Expression Analysis of PHT1 Phosphate Transporters in Wheat
Source: Front Plant Sci. 2017 Apr 11;8:543. doi: 10.3389/fpls.2017.00543 (PMC5386973; doi:10.3389/fpls.2017.00543)
Supplement: Supplementary file 3 [file Data_Sheet_2.XLSX]

## Sheet: Sheet1
Table S2. Primers used in the investigation of gene expression level.
Gene name	Primer name	Primer sequence (5¢-3¢)
TaPHT1.10	TaPHT1.10F	GCGTTCGGGTTCCTGTATGC
	TaPHT1.10R	CAGTCGGAGCAATGGTGTCGT
TaPHT1.2	TaPHT1.2F	TGAGACCGGCTACTCACGG
	TaPHT1.2R	AATGGAGTCATCGTCGCCAA
TaPHT1.1/9	TaPHT1.1/9F	GAGACCGGCTACTCACGGG
	TaPHT1.1/9R	CTAAGCTTCGATGCCATCGTC
TaPHT1.6	TaPHT1.6F	TTTTTTATGGTCGGAGAGCGTT
	TaPHT1.6R	CAGCCCTAATTAACCTGGACAACT
TaPHT1.8	TaPHT1.8F	GATCTTCAGGGACATCAAGTGGATC
	TaPHT1.8R	TGAACCCGAGGAACTGGATGG
TaIPS1.1	TaIPS1.1F	TCTCCTGTGAGTACCGGTGACA
	TaIPS1.1R	ACTGTACACTAGTCGACAACTTGC
TaActin	TaActinF	ACCTTCAGTTGCCCAGCAAT
	TaActinR	CAGAGTCGAGCACAATACCAGTTG
TaPHT1.5	TaPHT1.5F	TACGCCGACCCCTCCAGC
	TaPHT1.5R	CAGCCCTAACCCTGGCTC
TaPHT1.3/4	TaPHT1.3/4F	GGCCGCAAGAGCGTCTAC
	TaPHT1.3/4R	GCAGAGCGTGGCCATGAC
TaPHT1.7	TaPHT1.7F	GTGTACGGCATGACGCTGAT
	TaPHT1.7R	CCGAGCCAGAACCTGAAGAA
