# Supplementary material for: Genome-wide Identification, Characterization, and Expression Analysis of PHT1 Phosphate Transporters in Wheat
Source: Front Plant Sci. 2017 Apr 11;8:543. doi: 10.3389/fpls.2017.00543 (PMC5386973; doi:10.3389/fpls.2017.00543)
Supplement: Supplementary file 4 [file Data_Sheet_3.XLSX]

## Sheet: wheat
Table S3. Plant PHT1 family.
Branch	Gene ID	Location	Chr.	Gene name	Accession number	Former name	Predicted protein length (aa)	BAC clone number	Reference	Identify between the cloned genes and the genes from Chinese spring
II	TRIAE_CS42_2AS_TGACv1_112554_AA0340810	TGACv1_scaffold_112554_2AS: 67,629-70,365	2A	TaPHT1.13-2A			543
III	TRIAE_CS42_5AL_TGACv1_377225_AA1245130	TGACv1_scaffold_377225_5AL: 37,127-39,195	5A	TaPHT1.7-5A			528
III	TRIAE_CS42_4DL_TGACv1_342927_AA1125460	TGACv1_scaffold_342927_4DL: 61,436-63,298	4D	TaPHT1.7-4D	KJ170123	TaPHT1.7-D1	534	BAC534	This study	TGACv1_scaffold_342927_4DL 61552 to 63116 (100%)
III	TRIAE_CS42_U_TGACv1_643698_AA2134370	TGACv1_scaffold_643698_U: 16,806-18,577	Unknown	TaPHT1.7-U			499
III	TRIAE_CS42_5AL_TGACv1_375089_AA1215870	TGACv1_scaffold_375089_5AL: 71,114-73,455	5A	TaPHT1.6-5A			538
III	TRIAE_CS42_5BL_TGACv1_404641_AA1307160	TGACv1_scaffold_404641_5BL: 59,106-62,647	5B	TaPHT1.6-5B	KJ170121	TaPHT1.6-B	539	BAC239	This study	Query_1 1393 to 3711 (+) of BAC 239 contig; TGACv1_scaffold_434312_5DL 5753 to 8071 (+) (2319bp, 100%)
III	TRIAE_CS42_5DL_TGACv1_434312_AA1433620	TGACv1_scaffold_434312_5DL: 4,936-8,395	5D	TaPHT1.6-5D	KJ170122	TaPHT1.6-D1	539		This study	TGACv1_scaffold_434312_5DL 6452 to 8071 (100%)
IV	TRIAE_CS42_4AL_TGACv1_289415_AA0970650	TGACv1_scaffold_289415_4AL: 62,916-64,349	4A	TaPHT1.3-4A			382
IV	TRIAE_CS42_5BL_TGACv1_407907_AA1360180	TGACv1_scaffold_407907_5BL: 17,506-19,105	5B	TaPHT1.3-5B			177
IV	TRIAE_CS42_5DL_TGACv1_433845_AA1423630	TGACv1_scaffold_433845_5DL: 38,444-40,585	5D	TaPHT1.3-5D	KJ170117	TaPHT1.4-D2	536		This study	TGACv1_scaffold_433845_5DL 38670 to 39169 (100%) TGACv1_scaffold_433845_5DL 39193 to 40352 (100%)
IV	TRIAE_CS42_4AL_TGACv1_289415_AA0970660	TGACv1_scaffold_289415_4AL: 70,908-72,745	4A	TaPHT1.4-4A			536
IV	TRIAE_CS42_5BL_TGACv1_407907_AA1360190	TGACv1_scaffold_407907_5BL: 23,146-26,871	5B	TaPHT1.4-5B	KJ170115	TaPHT1.3-B1	537		This study	TGACv1_scaffold_407907_5BL 25346 to 26587 (99.9%)
IV	TRIAE_CS42_5DL_TGACv1_435451_AA1450800	TGACv1_scaffold_435451_5DL: 26,356-27,780	5D	TaPHT1.4-5D	KJ170116	TaPHT1.4-D1	537		This study	TGACv1_scaffold_435451_5DL 26350 to 26931 (100%) TGACv1_scaffold_435451_5DL 26990 to 27944 (100%)
IV	TRIAE_CS42_4AL_TGACv1_290489_AA0985980	TGACv1_scaffold_290489_4AL: 24,806-26,540	4A	TaPHT1.5-4A	KJ170118	TaPHT1.5-A1	536		This study	TGACv1_scaffold_290489_4AL 24878 to 26488 (98.3%)
IV	TRIAE_CS42_4BL_TGACv1_320302_AA1034390	TGACv1_scaffold_320302_4BL: 158,166-160,417	4B	TaPHT1.5-4B	KJ170119	TaPHT1.5-B1	536	BAC7211	This study	TGACv1_scaffold_320302_4BL:158526-160136 (100%)
IV	TRIAE_CS42_4DL_TGACv1_342800_AA1122460	TGACv1_scaffold_342800_4DL: 92,379-94,505	4D	TaPHT1.5-4D	KJ170120	TaPHT1.5-D1	536	BAC638	This study	TGACv1_scaffold_342800_4DL:92668-94278 (100%)
V	TRIAE_CS42_U_TGACv1_641994_AA2108990	TGACv1_scaffold_641994_U: 83,614-85,465	Unknown	TaPHT1.1-U	KJ170110	TaPHT1.1-A1	521	BAC661	This study	TGACv1_scaffold_641994_U 83835 to 85400 (99.8%)
V	TRIAE_CS42_4AL_TGACv1_291993_AA0997320	TGACv1_scaffold_291993_4AL: 15,286-17,166	4A	TaPHT1.10-4A	KJ170112	TaPHT1.2-A1	525		This study	TGACv1_scaffold_291993_4AL:15333-15585 (100%) TGACv1_scaffold_291993_4AL:15587-16942 (100%)
V	TRIAE_CS42_4AL_TGACv1_288569_AA0952320	TGACv1_scaffold_288569_4AL 131,444 to 133,009	4A	TaPHT1.9-4A		TaPHT1.9-B1	521 in CS 270 in Xiaoyan 54 with premature stop		This study	TGACv1_scaffold_288569_4AL 131444 to 133009 (99.8%)
V	TRIAE_CS42_4AL_TGACv1_290760_AA0989060	Scaffold TGACv1_scaffold_290760_4AL: 7,136-8,585	4A	TaPHT1.2-4A	KJ170113	TaPHT1.2-B1	525	BAC536	This study	TGACv1_scaffold_290760_4AL 7448 to 8907 (99.7%) TGACv1_scaffold_290760_4AL 9043 to 9242 (99.5)
V	TRIAE_CS42_4BL_TGACv1_320302_AA1034400	TGACv1_scaffold_320302_4BL 299,422 to 300,999	4B	TaPHT1.2-4B	KJ170114	TaPHT1.2-D1	525	BAC1779	This study	TGACv1_scaffold_320302_4BL:299422-300999 (100%)
V	TRIAE_CS42_4BL_TGACv1_320302_AA1034400	TGACv1_scaffold_320302_4BL 210,450 to 212,013	4B	TaPHT1.9-4B	KJ170126	TaPHT1.9-D1	521	BAC470/674//1217/48	This study	TGACv1_scaffold_320302_4BL:210450-212013 (100%)
V			4B	TaPHT1.1-4B	KJ170127	TaPHT1.10-D1	525	BAC470/674/1217/1779	This study
V	TRIAE_CS42_U_TGACv1_684896_AA2159320	TGACv1_scaffold_684896_U: 1-985	4B	TaPHT1.10-4B		TaPHT1.10-D3		BAC470/674/1217/48	This study	TGACv1_scaffold_684896_U 1 to 1465 (-) （99.7%）
V			unkown	TaPHT1.10-U	KJ170128	TaPHT1.10-D2	525		This study
V	TRIAE_CS42_4DL_TGACv1_342800_AA1122450	TGACv1_scaffold_356725_4DL:1-1,177	4D	TaPHT1.1-4D	KJ170111	TaPHT1.1-D1	521	BAC1880	This study	TGACv1_scaffold_356725_4DL:1-1177 (100%)
VI	TRIAE_CS42_U_TGACv1_642582_AA2119970	TGACv1_scaffold_642582_U: 26,716-28,516	Unknown	TaPHT1.14-U			422
VI	TRIAE_CS42_6AL_TGACv1_473139_AA1528910	TGACv1_scaffold_473139_6AL: 36,116-38,317	6A	TaPHT1.8-6A			533
VI	TRIAE_CS42_6BL_TGACv1_499360_AA1579490	TGACv1_scaffold_499360_6BL: 283,030-284,855	6B	TaPHT1.8-6B	KJ170124	TaPHT1.8-B1	533		This study	TGACv1_scaffold_499360_6BL 283193 to 284794 (99.8%)
VI	TRIAE_CS42_6DL_TGACv1_528876_AA1716670	TGACv1_scaffold_528876_6DL: 5,555-8,925	6D	TaPHT1.8-6D	KJ170125	TaPHT1.8-D1	533	BAC1156	This study	TGACv1_scaffold_528876_6DL 7011 to 8612 (100%)
VI	TRIAE_CS42_7AS_TGACv1_570336_AA1834060	TGACv1_scaffold_570336_7AS: 18,333-22,065	7A	TaPHT1.12-7A	NA	TaPHT1.4	555		Liu et al. (2013)
VI	TRIAE_CS42_7BS_TGACv1_592271_AA1934790	TGACv1_scaffold_592271_7BS: 123,674-127,425	7B	TaPHT1.12-7B			564
VI	TRIAE_CS42_7DS_TGACv1_622182_AA2034730	TGACv1_scaffold_622182_7DS: 18,053-21,870	7D	TaPHT1.12-7D			633
VI	TRIAE_CS42_4AL_TGACv1_290006_AA0980290	TGACv1_scaffold_290006_4AL: 9,722-12,355	4A	TaPHT1.11-4A	AB753271	TRIae;Pht1;12	554		Sisaphaithong et al. (2012)
VI			4B	TaPHT1.11-4B	AB753270	TRIae;Pht1;11	554		Sisaphaithong et al. (2012)
VI	TRIAE_CS42_4DS_TGACv1_362305_AA1178710	TGACv1_scaffold_362305_4DS: 17,636-20,385	4D	TaPHT1.11-4D	AB753269	TRIae;Pht1;10	553		Sisaphaithong et al. (2012)

## Sheet: Triticum urartu
Name	Former name	Gene ID	Location
TRIurPHT1.1		TRIUR3_17226	scaffold12747:12,839-14,247
TRIurPHT1.2		TRIUR3_22760	scaffold1959: 10,020-11,504
TRIurPHT1.3	Inorganic phosphate transporter 1-8	TRIUR3_10147	scaffold71485:70,221-71,501
TRIurPHT1.5		TRIUR3_08494	scaffold78448:137,477-139,017
TRIurPHT1.6		TRIUR3_07463	scaffold100851:21,513-24,274
TRIurPHT1.7	Inorganic phosphate transporter 1-7	TRIUR3_03364	scaffold45282:215,405-216,265
TRIurPHT1.8	Inorganic phosphate transporter 1-4	TRIUR3_25474	scaffold60412:88,289-89,890
TRIurPHT1.9	Inorganic phosphate transporter 1-2	TRIUR3_22761	scaffold1959:49,634-51,100
TRIurPHT1.10	Inorganic phosphate transporter 1-2	TRIUR3_17227	scaffold12747:33,552-35,129
TRIurPHT1.11		TRIUR3_06655	scaffold28099:135,755-137,811
TRIurPHT1.13		TRIUR3_07348	scaffold12793:6,648-9,027
TRIurPHT1.15		TRIUR3_07349	scaffold12793:17,005-18,652
TRIurPHT1.16		TRIUR3_07350	scaffold12793:52,955-54,562

## Sheet: Aegilops tauschii
Name	Former name	GenBank accession	Gene ID	Location
AEGtaPHT1.4	Inorganic phosphate transporter 1-8	EMT10759	F775_19633	Scaffold58224:16,251-17,837:-1
AEGtaPHT1.5	Inorganic phosphate transporter 1-12	EMT11043	F775_14707	Scaffold57048:33,935-35,538:-1
AEGtaPHT1.6		EMT12430	F775_32720	Scaffold51291:38,789-39,968:-1
AEGtaPHT1.7	Inorganic phosphate transporter 1-7	EMT16232	F775_14015	Scaffold39099:52,395-55,343:-1
AEGtaPHT1.8	Inorganic phosphate transporter 1-4	EMT33176	F775_16540	Scaffold1313:15,477-18,348:1
AEGtaPHT1.9		EMT15139	F775_31748	Scaffold42475:72,677-74,537:1
AEGtaPHT1.10		EMT15138	F775_31747	Scaffold42475:24,245-25,771:1
AEGtaPHT1.11	Inorganic phosphate transporter 1-11	EMT15020	F775_10555	Scaffold42872:28,745-31,057:1
AEGtaPHT1.12	Inorganic phosphate transporter 1-9	EMT33169	F775_14855	Scaffold1329:15,656-20,547:1
AEGtaPHT1.14-2		EMT02145	F775_14899	Scaffold132573: 5,019-6,438
AEGtaPHT1.14-1		EMT08012	F775_52347	Scaffold71289:22,620-24,331:-1
AEGtaPHT1.14-3	Inorganic phosphate transporter 1-4	EMT03867	F775_11645	Scaffold102519:35,644-37,851:-1
AEGtaPHT1.15	Inorganic phosphate transporter 1-13	EMT26766	F775_18208	Scaffold13358:43,577-45,454:-1
AEGtaPHT1.16	Inorganic phosphate transporter 1-4	EMT24066	F775_10468	Scaffold19385:22,150-23,803:1

## Sheet: Barley
Name	Former name	GenBank accession	Protein length (aa)
HvPHT1.1	HvPT1	AAN37900	521
HvPHT1.2	HvPT2	AAO72434	525
HvPHT1.3	HvPT3	AK248434	537
HvPHT1.4	HvPT4	AAO72437	538
HvPHT1.5	HvPT5	AAO72435	539
HvPHT1.6	HvPT6	AAN37901	535
HvPHT1.7	HvPT7	AAO72436	527
HvPHT1.8	HvPT8	AAO72440	533
HvPHT1.9	HvPT9	CUR70511	521
HvPHT1.10	HvPT10	CAY56583	525
HvPHT1.11	HvPT11	BAM62781	554

## Sheet: Rice
Name	GenBank accession	Gene ID	Location
OsPHT1.1	AAN39042	OS03G0150600	3:2,807,616-2,809,540
OsPHT1.2	AAN39043	OS03G0150800	3:2,815,502-2,817,322
OsPHT1.3	AAN39044	OS10G0444600	10:16,027,967-16,029,114
OsPHT1.4	AAN39045	OS04G0186400	4:5,846,286-5,849,272
OsPHT1.5	AAN39046	OS04G0185600	4:5,811,361-5,813,082
OsPHT1.6	AAN39047	OS08G0564000	8:28,244,202-28,246,028
OsPHT1.7	AAN39048	OS03G0136400	3:2,010,988-2,013,532
OsPHT1.8	AAN39049	OS10G0444700	10:16,035,405-16,038,231
OsPHT1.9	AAN39050	OS06G0324800	6:12,680,638-12,681,851
OsPHT1.10	AAN39051	OS06G0325200	6:12,692,305-12,694,901
OsPHT1.11	AAN39052	OS01G0657100	1:26,724,948-26,726,953
OsPHT1.12	AAN87745	OS03G0150500	3:2,804,141-2,805,941
OsPHT1.13	AAN39054	Os04g0186800	4:5,865,168-5,868,179

## Sheet: Arabidopsis
Name	Gene ID	Location
AtPHT1.1	AT5G43350	5:17,399,789-17,401,949:-1
AtPHT1.2	AT5G43370	5:17,415,772-17,417,798:1
AtPHT1.3	AT5G43360	5:17,409,524-17,411,214:1
AtPHT1.4	AT2G38940	2:16,257,228-16,260,225:1
AtPHT1.5	AT2G32830	2:13,927,606-13,929,763
AtPHT1.6	AT5G43340	5:17,393,598-17,395,148:-1
AtPHT1.7	AT3G54700	3:20,248,425-20,250,070:-1
AtPHT1.8	AT1G20860	1:7,254,007-7,258,677:-1
AtPHT1.9	AT1G76430	1:28,678,935-28,681,995:-1

## Sheet: Maize
Gene Name	GenBank accession
ZmPHT1.1	AAY42385
ZmPHT1.2	AAY42386
ZmPHT1.3	AAY42387
ZmPHT1.4	AAY42388
ZmPHT1.5	AAY42389
ZmPHT1.6	AAY42390
