# Supplementary material for: Genome-wide Identification, Characterization, and Expression Analysis of PHT1 Phosphate Transporters in Wheat
Source: Front Plant Sci. 2017 Apr 11;8:543. doi: 10.3389/fpls.2017.00543 (PMC5386973; doi:10.3389/fpls.2017.00543)
Supplement: Supplementary file 5 [file Data_Sheet_4.XLSX]

## Sheet: Sheet1
Table S4. The differences of P uptake after stem elongation and the relative expression levels of TaPHT1 genes at flowering between KN9204 and SJZ8.
Trait		Mean ± SD across P rates
		SJZ8	KN9204
P uptake after stem elongation (kg ha-1)	2010 field experiment	13.3 ± 41b	15.5 ± 4.0a
	2011 field experiment	10.1 ± 4.9b	12.9 ± 4.0a
Relative expression level of TaPHT1s at flowering in 2011 field experiment	TaPHT1.1&1.9 in root	0.29 ± 0.22b	0.48 ± 0.26a
	TaPHT1.2 in root	0.69 ± 0.40a	0.99 ± 0.50a
	TaPHT1.10 in root	0.68 ± 0.46b	0.94 ±0.51a
	TaPHT1.8 in root	0.018 ± 0.004	0.009 ± 0.012
	TaPHT1.6 in root	0.76 ± 0.23	0.62 ± 0.13
	TaPHT1.6 in shoot	7.93 ± 0.99	7.06 ± 0.20
Paired T-test was used to test the mean difference between SJZ8 and KN9204.
